# Supplementary material for: Transforming educator expectations in public health, nursing, and medicine: a two-phase survey on digital tools in education
Source: BMC Med Educ. 2025 Dec 8;26:87. doi: 10.1186/s12909-025-08406-x (PMC12801952; doi:10.1186/s12909-025-08406-x)
Supplement: Supplementary file 1 — Supplementary Material 1. [file 12909_2025_8406_MOESM1_ESM.csv]

CASE	SERIAL	REF	QUESTNNR	MODE	STARTED	Befragungswelle	Welle_2	SD01	SD02	SD03	SD04	SD04_03	SD05	SD06	SD06_01	SD06_02	SD06_03	SD06_04	SD06_05	SD06_06	SD06_06a	SD07	SD07_05	SD08	SD08x01	SD08x02	SD09	SD09_01	SD09_02	SD09_03	SD09_04	SD09_05	SD09_05a	SD10	DL01_01	DL02_01	DL02_02	DL02_03	DL03_01	DL04_01_CN	DL04_01_1	DL04_01_2	DL04_01_3	DL04_01_4	DL04_02_CN	DL04_02_1	DL04_02_2	DL04_02_3	DL04_02_4
147			DGPH	interview	6/26/2020 11:54:20	1	99	1	3	4	1		3	2	1	1	1	2	2	1		2		0			2	2	1	2					5	2	3	2		2	2	1	2	1	2	2	2	1	1
157			DGPH	interview	6/26/2020 12:33:57	1	99	1	3	3	2		1	4	2	1	1	2	2	2	Management im gesundheitswesen	4		1	Htw saar		1	2	1	1					3	2	1	2		1	1	1	2	1	2	2	2	1	1
168			DGPH	interview	6/26/2020 13:34:04	1	99	1	3	4	2		1	1	2	1	1	1	1	1		2		0			1	2	1	1					3	2	2	3		1	1	1	2	1	1	2	1	1	1
170			DGPH	interview	6/26/2020 14:18:58	1	99	1	2	2	1		1	1	2	1	1	1	1	1		2		1		Universität Bielefeld	1	2	1	1					2	-1	3	-1		1	1	1	1	2	1	2	1	1	1
174			DGPH	interview	6/26/2020 15:56:49	1	99	2	1	2	2		1	3	2	2	1	2	1	1		3		1	Hochschule für Wirtschaft und Gesellschaft Ludwigshafen		1	2	1	1					3	2	2	-1		1	1	1	2	1	1	2	1	1	1
175			DGPH	interview	6/26/2020 18:41:57	1	99	1	2	2	1		1	1	2	1	1	1	1	1		1		1	Charité - Universitätsmedizin Berlin		1	2	1	1					3	2	3	2		1	1	1	1	2	1	2	1	1	1
176			DGPH	interview	6/26/2020 18:46:36	1	99	1	1	1	2		1	1	2	1	1	1	1	1		3		0			1	2	1	1					3	2	2	3		1	1	1	1	2	1	2	1	1	1
178			DGPH	interview	6/26/2020 23:30:53	1	99	2	5	5	1		1	1	2	1	1	1	1	1		2		0			1	2	1	1					5	2	2	3		1	1	1	1	2	1	1	2	1	1
181			DGPH	interview	6/27/2020 18:54:13	1	99	1	4	2	1		1	3	2	1	2	1	1	2	Sportwissenschaften	1		1	Medizinische Hochschule Hannover		2	2	1	2					6	4	4	4		1	1	1	1	2	1	2	1	1	1
182			DGPH	interview	6/28/2020 12:13:46	1	99	2	4	5	1		1	1	2	1	1	1	1	1		2		0			1	2	1	1					2	-1	-1	-1	Sorry, aber die Beispiele facebook etc. hat wenig mit Vernetzung an HS zu tun	1	1	1	1	2	1	2	1	1	1
184			DGPH	interview	6/29/2020 7:53:17	1	99	2	3	4	1		1	2	2	1	2	1	1	1		1		1	TU Dresden		1	2	1	1					3	2	1	1		1	1	1	1	2	2	2	1	2	1
186			DGPH	interview	6/29/2020 9:44:28	1	99	2	1	2	1		1	1	2	1	1	1	1	1		1		1	Universität Bielefeld		1	2	1	1					2	4	3	2		1	1	1	1	2	3	2	2	2	1
191			DGPH	interview	7/2/2020 8:11:56	1	99	1	2	3	1		1	1	2	1	1	1	1	1		1		0			2	1	2	2					2	1	1	2		1	1	1	1	2	1	2	1	1	1
194			DGPH	interview	7/2/2020 11:18:55	1	99	1	2	2	1		1	2	1	2	1	1	1	2	Interprofessionelle Gesundheitsversorgung	1		0			1	1	2	1					5	-1	3	-1		1	1	1	1	2	2	2	2	1	1
195			DGPH	interview	7/2/2020 11:18:58	1	99	1	3	5	2		2	1	2	1	1	1	1	1		3		0			1	1	2	1					4	-1	-1	-1		1	1	1	1	2	1	2	1	1	1
199			DGPH	interview	7/2/2020 11:55:13	1	99	1	3	2	1		1	1	1	1	2	1	1	1		1		0			1	1	2	1					2	-1	-1	-1		1	1	1	2	1	2	2	2	1	1
204			DGPH	interview	7/3/2020 12:18:39	1	99	2	4	4	2		1	1	1	1	1	2	1	1		2		0			1	1	1	2					4	4	4	4		1	1	1	1	2	1	2	1	1	1
207			DGPH	interview	7/3/2020 12:30:53	1	99	2	3	3	1		1	2	2	1	2	1	1	1		2		1	Universität Marburg		1	1	1	2					5	1	2	2		1	1	1	2	1	3	2	2	2	1
208			DGPH	interview	7/3/2020 12:37:28	1	99	2	4	5	1		1	1	1	1	2	1	1	1		2		0			1	1	1	2					4	-1	-1	-1		1	1	1	1	2	1	2	1	1	1
210			DGPH	interview	7/3/2020 12:52:08	1	99	1	3	4	1		1	2	1	1	2	1	1	2	Psychologie	2		1	Albert-Ludwigs-Universität Freiburg		1	1	1	2					1	-1	1	-1		1	1	1	2	1	1	2	1	1	1
219			DGPH	interview	7/3/2020 16:56:42	1	99	1	3	1	1		1	1	1	1	2	1	1	1		1		0			1	1	2	1					5	2	3	4		1	1	1	2	1	1	1	2	1	1
221			DGPH	interview	7/4/2020 5:44:33	1	99	1	2	1	3	PH	1	1	2	1	1	1	1	1		1		1	PH		1	2	1	1					5	-1	-1	-1		1	1	1	1	2	2	2	2	1	1
226			DGPH	interview	7/6/2020 11:14:03	1	99	2	4	5	1		1	1	1	1	2	1	1	1		1		1	Otto-von-Guericke-Universität Magdeburg		1	1	1	2					2	2	2	2	Antworten beziehen sich auf 'technisch-wiss-Formate (z.B. zoom, nicht die sog. sozialen Medien)	1	1	1	1	2	2	2	2	1	1
229			DGPH	interview	7/6/2020 11:56:29	1	99	1	2	1	1		1	1	2	1	1	1	1	1		1		0			-1	1	1	1					3	-1	-1	-1	Ich nutze keine sozialen Medien, insofern ist die Frage für mich schwierig zu beantworten. Wozu gibt's E-Mail? Und zu Frage 10: Ich habe bisher nur Homeoffice gemacht. Ich kann die technische Ausstattung vor Ort nicht beurteilen.	1	1	1	1	2	2	2	2	1	1
233			DGPH	interview	7/6/2020 14:31:35	1	99	1	2	3	2		1	2	2	2	1	1	1	1		1		0			2	2	1	2					3	3	3	3	andere Vernetzungsportale TEAms	1	1	1	1	2	1	2	1	1	1
235			DGPH	interview	7/7/2020 11:06:33	1	99	2	5	5	1		1	1	1	1	2	1	1	1		1		0			1	1	2	1					5	4	3	3		1	1	2	1	1	1	2	1	1	1
243			DGPH	interview	7/7/2020 11:09:41	1	99	2	5	5	1		2	2	1	1	2	1	2	1		2		0			1	1	2	1					2	1	3	3		1	1	1	2	1	1	2	1	1	1
244			DGPH	interview	7/7/2020 11:09:56	1	99	1	3	5	1		1	3	2	2	2	1	1	1		2		1	ulm		1	1	2	1					6	4	4	4		1	2	1	1	1	1	2	1	1	1
246			DGPH	interview	7/7/2020 11:10:23	1	99	1	4	4	1		1	1	1	1	2	1	1	1		1		1	Universitätsmedizin Göttingen		1	1	2	1					3	3	1	-1		1	1	1	1	2	3	2	2	2	1
248			DGPH	interview	7/7/2020 11:13:38	1	99	1	4	4	1		1	2	1	1	2	2	1	1		1		1	Universität Bern		1	1	2	1					2	3	1	1		1	1	1	2	1	1	2	1	1	1
250			DGPH	interview	7/7/2020 11:14:15	1	99	2	3	4	1		1	4	2	2	2	1	1	2	Hochschuldidaktik	1		0			1	1	2	1					3	2	1	1		3	2	2	2	1	1	2	1	1	1
257			DGPH	interview	7/7/2020 11:21:09	1	99	1	2	3	1		1	3	1	1	2	2	1	2	Zahnmedizin	1		1	Charite Berlin		1	1	2	1					6	4	4	4		1	1	1	1	2	1	2	1	1	1
258			DGPH	interview	7/7/2020 11:21:31	1	99	1	2	2	1		1	2	1	1	2	2	1	1		1		0			1	1	2	1					3	3	2	2		1	1	1	2	1	2	2	2	1	1
259			DGPH	interview	7/7/2020 11:21:51	1	99	1	3	4	2		2	2	1	1	1	1	2	2	Management	1		1	fhg - Fachhochschule für Gesundheit in Innsbruck		1	1	2	1					3	1	1	1		1	1	1	2	1	1	2	1	1	1
260			DGPH	interview	7/7/2020 11:22:19	1	99	1	5	5	1		1	1	1	1	1	1	1	2	Vet Med	2		1	TiHo Hannover		1	1	2	1					2	-1	-1	-1	Facebook für Informationen, nicht für die Lehre	1	1	1	1	2	1	2	1	1	1
261			DGPH	interview	7/7/2020 11:22:33	1	99	1	4	5	1		1	1	1	1	2	1	1	1		1		0			1	1	2	1					3	-1	-1	-1	keine Nutzung dieser Medien aus Datenschutzgründen	1	1	1	1	2	1	2	1	1	1
264			DGPH	interview	7/7/2020 11:32:54	1	99	2	4	5	1		1	2	1	1	2	1	1	2	Zahnmedizin	2		1	Universität des Saarlandes		2	1	2	2					5	1	2	4		3	2	2	2	1	2	2	2	1	1
267			DGPH	interview	7/7/2020 11:37:47	1	99	1	3	4	1		1	1	1	1	2	1	1	1		1		0			1	1	2	1					2	-1	-1	-1		1	1	1	1	2	3	2	2	2	1
268			DGPH	interview	7/7/2020 11:37:52	1	99	2	2	3	1		1	1	1	1	1	1	1	2	Zahnmedizin	1		0			-1	1	1	1					4	-1	-1	-1		1	1	1	1	2	1	2	1	1	1
270			DGPH	interview	7/7/2020 11:42:32	1	99	1	2	2	1		2	1	1	1	1	1	1	2	E-Learning, Didaktik	1		1	Stiftung Tierärztliche Hochschule Hannover		-1	1	1	1					3	2	2	4		1	1	1	2	1	1	2	1	1	1
273			DGPH	interview	7/7/2020 11:53:50	1	99	1	2	2	1		1	1	1	1	2	1	1	1		3		1	Uni Freiburg		1	1	1	2					4	3	2	2		1	1	1	2	1	3	2	2	2	1
274			DGPH	interview	7/7/2020 12:01:35	1	99	1	2	1	1		1	1	1	1	2	1	1	1		1		1	Dresden		2	1	2	2					3	3	3	3		1	1	1	2	1	1	2	1	1	1
276			DGPH	interview	7/7/2020 12:14:29	1	99	1	2	3	1		1	3	2	2	1	1	2	1		1		1	Charité - Universitätsmedizin Berlin		2	1	2	2					2	3	2	2		1	1	1	2	1	3	2	2	2	1
277			DGPH	interview	7/7/2020 12:20:23	1	99	1	4	5	1		1	1	1	1	2	1	1	1		2		0			1	1	2	1					2	-1	-1	-1	Ich nutze keine dieser Medien, Mail ist völlig ausreichend	1	1	1	1	2	1	2	1	1	1
281			DGPH	interview	7/7/2020 12:38:34	1	99	1	4	4	2		3	1	1	1	1	1	1	2	Arztassistenz	4		1	Fliedner Fachhochschule Düsseldorf		1	1	2	1					3	2	2	-1		1	1	1	2	1	1	2	1	1	1
285			DGPH	interview	7/7/2020 12:55:44	1	99	1	2	3	1		1	1	1	1	2	1	1	1		1		1	RWTH		1	1	1	2					2	3	2	3		1	1	1	1	2	1	2	1	1	1
286			DGPH	interview	7/7/2020 13:05:16	1	99	2	3	4	1		1	1	1	1	2	1	1	1		3		1	Universität Hamburg		1	1	2	1					2	4	4	4		1	1	1	1	2	1	1	2	1	1
291			DGPH	interview	7/7/2020 13:51:18	1	99	1	4	4	1		1	1	1	1	2	1	1	1		2		1	Universität Münster		1	1	2	1					2	2	2	2		1	1	1	1	2	3	2	2	2	1
295			DGPH	interview	7/7/2020 14:44:01	1	99	1	4	4	1		1	1	1	1	2	1	1	1		3		1	Universität Würzburg		2	1	2	2					1	4	4	4	e-mail	1	1	1	1	2	2	2	2	1	1
296			DGPH	interview	7/7/2020 14:45:05	1	99	2	3	3	1		1	1	1	1	2	1	1	1		1		0			1	1	2	1					3	2	3	2		1	1	1	1	2	2	2	2	1	1
299			DGPH	interview	7/7/2020 16:11:25	1	99	1	2	2	1		1	1	1	1	1	1	1	2	Tiermedizin	1		1	Stiftung Tierärztliche Hochschule Hannover		1	1	2	1					2	2	2	2	mit Kundschaft/Patientenbesitzern	1	1	1	2	1	3	2	2	2	1
300			DGPH	interview	7/7/2020 16:15:54	1	99	1	4	5	1		1	2	1	1	2	1	1	2	Zahnmedizin	2		0			2	1	2	2					3	-1	-1	-1		1	2	1	1	1	3	2	2	2	1
301			DGPH	interview	7/7/2020 16:44:33	1	99	2	4	5	1		1	1	1	1	2	1	1	1		5	Selbständiger externer Dozent	1	Uni Hamburg und Uni Freiburg		1	1	2	1					3	-1	-1	-1		1	1	1	1	2	1	2	1	1	1
305			DGPH	interview	7/7/2020 19:22:45	1	99	1	3	4	1		1	1	1	1	2	1	1	1		1		0			1	1	2	1					5	-1	-1	-1		-1	1	1	1	1	-1	1	1	1	1
306			DGPH	interview	7/7/2020 20:32:21	1	99	2	5	5	1		1	1	1	1	2	1	1	1		2		1	Universität des Saarlandes		1	1	2	1					3	2	3	2		1	1	1	1	2	1	2	1	1	1
308			DGPH	interview	7/8/2020 11:08:45	1	99	1	3	3	1		1	2	2	1	2	1	1	1		1		1	Universität Heidelberg		1	1	2	1					4	-1	-1	-1		1	1	1	2	1	2	2	2	1	1
309			DGPH	interview	7/8/2020 11:18:35	1	99	2	4	5	3	Medizinische Hochschule	1	2	1	1	2	1	1	2	Zahnmedizin	1		1	Medizinische Hochschule Hannover		2	1	2	2					5	4	3	-1		1	1	1	1	2	1	2	1	1	1
311			DGPH	interview	7/8/2020 12:31:34	1	99	1	3	4	1		1	1	1	1	2	1	1	1		2		0			1	1	2	1					1	2	3	3	Ist Mail ein digitales Medium, unscharfe Frage	1	1	1	1	2	1	2	1	1	1
312			DGPH	interview	7/8/2020 14:07:19	1	99	2	4	4	1		1	1	1	1	2	1	1	1		1		1	Uni Köln		-1	1	1	1					3	3	3	3		1	1	1	1	2	1	2	1	1	1
313			DGPH	interview	7/8/2020 15:40:33	1	99	2	5	5	1		1	1	1	1	2	1	1	1		2		1	Justus-Liebig-Universität Gießen		1	1	2	1					4	2	2	3		1	1	1	1	2	3	2	2	2	1
314			DGPH	interview	7/8/2020 17:27:08	1	99	2	4	5	1		1	1	1	1	2	1	1	1		1		1	medizinische universität innsbruck		1	1	2	1					4	4	4	4	das sollten keine "offenen" Produkte, sondern sichere lizenzierte sein	1	1	1	1	2	1	2	1	1	1
315			DGPH	interview	7/8/2020 23:48:00	1	99	2	3	4	1		1	2	1	1	2	1	1	2	Zahnmedizin, Pharmazie	2		1	Hamburg		1	1	2	1					5	2	4	4		1	1	1	1	2	2	2	2	1	1
324			DGPH	interview	7/9/2020 20:40:39	1	99	3	1	2	1		1	1	1	1	2	1	1	1		4		1	Charité		-1	1	1	1					3	-1	1	-1		1	1	1	2	1	2	2	2	1	1
326			DGPH	interview	7/10/2020 15:32:41	1	99	1	3	4	1		1	1	1	1	2	1	1	1		3		1	Universität Bonn		-1	1	1	1					3	4	2	3		1	1	1	2	1	1	2	1	1	1
327			DGPH	interview	7/10/2020 16:47:17	1	99	2	2	3	1		1	1	1	1	2	1	1	1		3		1	Medizinische Hochschule Hannover		2	1	2	2					4	1	1	1		1	1	1	2	1	2	2	2	1	1
329			DGPH	interview	7/13/2020 7:52:14	1	99	2	2	4	1		1	1	1	1	2	1	1	1		1		1	LMU		1	1	2	1					4	4	3	4		1	1	1	2	1	1	2	1	1	1
330			DGPH	interview	7/13/2020 10:59:53	1	99	2	4	4	1		1	1	1	1	2	1	1	1		2		1	Göttingen		1	1	2	1					3	3	3	4		1	1	1	1	2	1	2	1	1	1
343			DGPH	interview	7/14/2020 14:36:12	1	99	1	3	3	1		1	1	1	1	1	2	1	1		1		0			-1	1	1	1					1	-1	1	-1		1	1	1	1	2	1	2	1	1	1
345			DGPH	interview	7/14/2020 15:27:43	1	99	2	3	4	1		1	1	1	1	2	1	1	1		5	Facharzt	1	Uni Freiburg		-1	1	1	1					3	1	1	2		3	2	2	2	1	2	2	2	1	1
347			DGPH	interview	7/14/2020 15:45:16	1	99	1	4	2	1		1	2	2	1	2	1	1	1		1		1	Universität Freiburg / Uniklinik Freiburg		-1	1	1	1					1	-1	-1	-1	Vernetzung mit den Studierenden über Ilias	1	1	1	1	2	2	2	2	1	1
350			DGPH	interview	7/14/2020 16:26:26	1	99	3	5	5	1		3	1	1	1	1	1	2	1		4		0			-1	1	1	1					6	-1	-1	-1		-1	1	1	1	1	-1	1	1	1	1
352			DGPH	interview	7/14/2020 22:38:09	1	99	2	4	5	1		1	1	1	1	2	1	1	1		1		0			1	1	2	1					6	2	1	1		1	1	1	2	1	1	2	1	1	1
353			DGPH	interview	7/14/2020 23:16:46	1	99	2	4	3	2		2	1	1	2	1	1	1	1		2		0			1	1	1	2					6	1	-1	2		1	1	1	1	2	1	2	1	1	1
355			DGPH	interview	7/15/2020 8:59:10	1	99	2	3	5	1		1	1	1	1	2	1	1	1		1		1	Freiburg		-1	1	1	1					2	3	2	2		1	1	1	1	2	2	2	2	1	1
360			DGPH	interview	7/15/2020 11:35:16	1	99	1	4	4	2		1	1	1	1	1	2	1	1		2		1	Hochschule für Gesundheit Bochum		1	1	1	2					2	1	1	1		1	1	1	2	1	1	2	1	1	1
361			DGPH	interview	7/15/2020 12:08:39	1	99	1	4	4	3	Akademie (Fort- und Weiterbildung von Ärzt/innen weiteren Gesundheitsfachberufen	1	2	2	1	2	1	1	1		3		0			1	1	2	1					5	1	1	3		1	1	1	2	1	2	2	2	1	1
371			DGPH	interview	7/15/2020 17:03:48	1	99	2	4	3	2		3	2	1	1	1	1	2	2	Pflegedidaktik	2		1	Katholische Hochschule NRW, Fachbereich Gesundheitswesen, Köln		1	1	1	2					2	1	3	3		1	1	1	2	1	1	2	1	1	1
380			DGPH	interview	7/15/2020 23:13:58	1	99	1	5	5	2		2	1	1	1	1	1	2	1		3		0			1	1	1	2					3	2	2	2		1	1	1	2	1	2	2	1	2	1
382			DGPH	interview	7/16/2020 0:13:39	1	99	1	3	2	2		3	1	1	1	1	2	1	1		1		0			1	1	1	2					3	4	2	4		1	1	1	1	2	1	2	1	1	1
383			DGPH	interview	7/16/2020 8:19:18	1	99	1	1	2	1		1	3	1	2	2	1	1	2	Psychologie	1		0			-1	1	1	1					4	-1	2	4		1	1	1	1	2	2	2	2	1	1
385			DGPH	interview	7/16/2020 8:43:43	1	99	1	2	1	2		2	1	1	2	1	1	1	1		3		0			-1	1	1	1					1	1	1	1		-1	1	1	1	1	-1	1	1	1	1
391			DGPH	interview	7/16/2020 14:17:17	1	99	2	4	4	1		1	3	2	1	2	2	1	1		5	Dozent	0			-1	1	1	1					4	3	2	2		1	1	1	1	2	3	2	2	2	1
398			DGPH	interview	7/17/2020 11:42:17	1	99	2	3	3	1		2	3	2	1	1	2	2	1		1		1	PTHV		-1	1	1	1					3	4	2	3		1	1	1	2	1	2	2	2	1	1
400			DGPH	interview	7/17/2020 13:44:35	1	99	2	5	5	1		2	2	1	1	1	2	1	2	Pflegewissenschaft	2		1	Philosophisch-Theologische Hochschule Vallendar		1	1	1	2					4	-1	-1	-1		1	1	1	2	1	2	2	2	1	1
401			DGPH	interview	7/17/2020 16:08:45	1	99	1	1	2	1		1	1	1	1	2	1	1	1		1		1	Charité Berlin		1	1	2	1					5	2	1	-1		1	1	1	2	1	1	2	1	1	1
402			DGPH	interview	7/17/2020 21:24:43	1	99	1	3	2	3	Pädagogische Hochschule	1	2	1	1	1	2	2	1		1		1	Schwäbisch Gmünd		-1	1	1	1					2	1	4	3		1	1	1	1	2	2	2	2	1	1
407			DGPH	interview	7/20/2020 9:21:43	1	99	2	3	3	1		2	3	2	1	1	2	2	1		3		1	PTHV		1	1	1	2					2	-1	-1	-1		1	1	1	1	2	1	2	1	1	1
408			DGPH	interview	7/20/2020 9:27:22	1	99	1	4	4	2		1	1	1	1	1	2	1	1		2		0			1	1	1	2					3	1	3	-1		1	1	1	2	1	1	2	1	1	1
412			DGPH	interview	7/20/2020 13:37:26	1	99	1	3	4	2		1	2	1	1	1	2	1	2	Ethik	2		0			-1	1	1	1					5	-1	-1	-1		1	1	1	1	2	2	2	2	1	1
414			DGPH	interview	7/20/2020 15:08:55	1	99	1	2	2	1		1	1	1	1	1	2	1	1		1		1	Universität Freiburg		-1	1	1	1					1	1	1	1		1	1	1	1	2	1	2	1	1	1
417			DGPH	interview	7/20/2020 15:39:49	1	99	2	2	1	1		1	1	1	1	2	1	1	1		1		1	Uni Ulm		1	1	2	1					1	-1	-1	-1		-1	1	1	1	1	-1	1	1	1	1
418			DGPH	interview	7/20/2020 17:03:28	1	99	1	2	3	1		1	2	1	1	1	2	1	2	Pflegepädagogik	2		0			-1	1	1	1					4	3	2	3		1	1	1	1	2	1	2	1	1	1
425			DGPH	interview	7/21/2020 13:28:07	1	99	1	2	2	1		2	2	2	1	1	2	1	1		1		0			-1	1	1	1					3	2	2	3		1	1	1	1	2	2	2	2	1	1
430			DGPH	interview	7/22/2020 23:21:30	1	99	2	4	4	1		1	1	1	1	2	1	1	1		3		1	Friedrich-Alexander-Universität ERlangen-Nürnberg		-1	1	1	1					4	3	3	3		1	1	1	1	2	1	2	1	1	1
439			DGPH	interview	7/28/2020 6:39:32	1	99	1	2	2	2		3	2	1	1	1	2	2	1		1		0			-1	1	1	1					3	3	2	3		1	1	1	2	1	1	2	1	1	1
440			DGPH	interview	7/28/2020 7:45:15	1	99	1	5	5	3	Hochschule für angewandte Wissenschaften	3	2	2	1	1	2	1	1		2		1	Katholische Stiftungshochschule München		1	1	1	2					2	2	2	3		1	1	1	2	1	2	2	2	1	1
443			DGPH	interview	7/28/2020 14:00:45	1	99	2	3	1	1		1	1	1	1	1	1	2	1		4		0			-1	1	1	1					3	3	3	3		1	1	1	2	1	1	1	1	2	1
449			DGPH	interview	7/30/2020 20:51:17	1	99	1	5	5	2		3	1	1	2	1	1	1	1		2		0			-1	1	1	1					2	4	4	4	Ich nutze diese nicht	1	1	1	1	2	1	2	1	1	1
451			DGPH	interview	7/31/2020 12:27:15	1	99	1	3	4	2		1	1	1	1	1	2	1	1		2		0			1	1	1	2					1	1	1	1		1	1	1	1	2	1	2	1	1	1
456			DGPH	interview	8/4/2020 7:38:24	1	99	1	4	5	1		1	2	1	1	1	2	2	1		2		0			1	1	1	2					1	2	2	2	Die genannten Anwendungen nutze ich nicht, sondern ausschließlich die Kommunikation per Email und Videokonferenzen.	1	1	1	1	2	1	2	1	1	1
537			DGPH	interview	6/22/2021 14:31:36	2	1	2	3	4	1		1	2	1	1	2	1	1	2	Zahnmedizin, Medizintechnik, Molekulare Medizin	3		0			1	1	2	1	1	1			2	3	1	2		1	1	1	2	1	2	2	2	1	1
538			DGPH	interview	6/22/2021 14:33:11	2	1	1	2	4	1		1	1	1	1	2	1	1	1		3		1	Frankfurt am Main		1	1	2	1	1	1			3	2	2	-1		1	1	1	2	1	1	2	1	1	1
539			DGPH	interview	6/22/2021 14:33:17	2	1	1	5	5	2		1	3	2	1	1	2	2	1		5	Leitung Weiterbildung	1	Zürcher Hochschule für angewandte Wissenschaften, Departement Gesundheit		1	1	2	1	1	1			2	2	2	1		1	1	2	1	1	1	2	1	1	1
543			DGPH	interview	6/22/2021 14:39:14	2	1	1	3	4	1		1	2	1	1	2	2	1	1		1		1	Medizinische Fakultät Dresden		3	1	2	2	1	2	DBFK		3	1	1	3		1	1	1	2	1	2	2	2	1	1
546			DGPH	interview	6/22/2021 14:40:03	2	1	2	4	4	2		1	2	1	1	2	1	1	2	Lehrenden Schulung	5	Administration	1	Med Uni Graz		1	1	1	1	1	2	nein		1	1	1	1		1	1	1	1	2	3	2	2	2	1
548			DGPH	interview	6/22/2021 14:40:52	2	1	1	4	4	1		1	1	1	1	2	1	1	1		1		1	Medizinische Universität Wien		1	1	2	1	1	1			2	-1	2	2		1	1	1	2	1	2	2	2	1	1
549			DGPH	interview	6/22/2021 14:42:22	2	1	1	2	2	1		1	1	1	1	2	1	1	1		1		0			1	1	2	1	1	1			4	3	2	4		1	1	1	2	1	1	2	1	1	1
550			DGPH	interview	6/22/2021 14:46:04	2	1	1	3	3	1		1	1	1	1	2	1	1	1		1		1	Charitè		2	1	2	1	1	2	DEGAM		3	3	3	1		1	1	1	2	1	1	2	1	1	1
551			DGPH	interview	6/22/2021 14:47:14	2	1	1	5	5	1		1	1	1	1	1	1	1	2	vet med	2		1	Hannover		1	1	2	1	1	1			2	1	1	-1		1	1	1	1	2	1	2	1	1	1
559			DGPH	interview	6/22/2021 15:04:51	2	1	1	2	3	1		1	1	1	1	1	1	1	2	Hochschuldidaktik für Studiengänge Medizin & Pflege	1		1	Charité		1	1	2	1	1	1			2	-1	2	-1		2	2	1	2	1	1	2	1	1	1
560			DGPH	interview	6/22/2021 15:05:18	2	1	1	3	5	2		1	1	1	1	1	2	1	1		5	Dozentin	1	Zürcher Hochschule für Angewandte Wissenschaften		1	1	2	1	1	1			3	1	1	2		1	1	1	2	1	2	2	2	1	1
561			DGPH	interview	6/22/2021 15:07:38	2	1	1	5	5	1		1	1	1	1	2	1	1	1		2		0			1	1	2	1	1	1			4	4	4	4		1	2	1	1	1	2	2	2	1	1
565			DGPH	interview	6/22/2021 15:36:21	2	1	1	4	2	1		1	1	1	1	2	1	1	1		1		0			1	1	2	1	1	1			3	2	2	3		1	1	1	2	1	1	2	1	1	1
566			DGPH	interview	6/22/2021 15:37:47	2	1	2	3	4	1		1	3	1	1	2	2	2	1		1		0			1	1	2	1	1	1			4	1	1	2		1	1	1	2	1	2	2	2	1	1
567			DGPH	interview	6/22/2021 15:38:46	2	1	2	4	5	3	Medizinische Hochschule	1	2	1	1	2	1	1	2	Zahnmedizin	1		1	Medizinische Hochschule Hannover		2	1	2	1	1	2	GDCh		5	-1	-1	-1		1	1	1	1	2	1	2	1	1	1
569			DGPH	interview	6/22/2021 15:48:28	2	1	1	3	4	1		1	1	1	1	2	1	1	1		1		1	Universität zu Köln		1	1	2	1	1	1			5	2	1	3		1	1	1	2	1	3	2	2	2	1
570			DGPH	interview	6/22/2021 15:51:43	2	1	1	2	2	1		1	2	2	1	2	1	1	1		1		1	Med. Universität Wien		1	1	2	1	1	1			2	4	2	4		2	1	2	2	1	2	2	2	1	1
572			DGPH	interview	6/22/2021 15:53:53	2	1	1	5	5	1		1	1	1	1	2	1	1	1		1		1	Ruhr-Universität Bochum		2	1	2	1	1	2	Gesellschaft der Hochschullehrer für Allgemeinmedizin (GHA), Deutsche Gesellschaft für Allgemeinmedizin (DEGAM)		1	-1	1	-1		1	1	1	1	2	1	2	1	1	1
576			DGPH	interview	6/22/2021 16:16:57	2	1	2	3	3	1		1	2	1	1	2	2	1	1		1		1	Universitätsklinikum Jena		1	1	2	1	1	1			3	1	1	1		1	1	1	2	1	1	2	1	1	1
577			DGPH	interview	6/22/2021 16:17:06	2	1	1	4	5	1		1	1	1	1	2	1	1	1		1		1	FAU Erlangen/Nürnberg		1	1	2	1	1	1			4	2	2	-1		1	1	1	2	1	1	2	1	1	1
578			DGPH	interview	6/22/2021 16:20:23	2	1	2	2	3	1		1	1	1	1	2	1	1	1		3		1	MHH		3	1	2	2	1	2	DEGAM, GHA		3	2	2	2		1	1	1	2	1	2	2	2	1	1
580			DGPH	interview	6/22/2021 16:59:45	2	1	1	3	4	1		1	2	1	1	2	1	1	2	PhD-Programm	1		0			1	1	1	1	1	2	DEGAM, DNVF, GMA		2	-1	-1	-1		1	1	1	1	2	1	2	1	1	1
581			DGPH	interview	6/22/2021 17:01:49	2	1	2	2	4	1		1	1	1	1	2	1	1	1		3		1	MHH		1	1	2	1	1	1			2	4	2	4		1	1	1	1	2	1	2	1	1	1
582			DGPH	interview	6/22/2021 17:05:21	2	1	1	2	3	1		1	1	1	1	2	1	1	1		1		1	Universitätsklinikum Heidelberg		1	1	2	1	1	1			2	2	2	-1		1	1	1	2	1	2	2	2	1	1
590			DGPH	interview	6/22/2021 18:38:29	2	1	1	4	5	1		1	1	1	1	2	1	1	1		2		1	Hamburg		1	1	2	1	1	1			2	-1	-1	-1		1	1	1	1	2	1	2	1	1	1
592			DGPH	interview	6/22/2021 19:24:17	2	1	2	4	5	1		1	1	1	1	2	1	1	1		1		1	Ruhr-Universität Bochum		1	1	2	1	1	1			5	1	1	1		1	1	1	1	2	3	2	2	2	1
595			DGPH	interview	6/23/2021 7:34:18	2	1	1	4	5	1		2	2	1	1	2	1	1	2	Gesundheitskommunikation	3		0			1	1	2	1	1	1			4	3	2	4		2	1	2	2	1	3	2	2	2	1
597			DGPH	interview	6/23/2021 8:04:59	2	1	1	3	5	2		1	2	1	1	2	1	1	2	Soziale Arbeit	1		0			1	1	2	1	1	1			3	3	2	2		1	1	1	2	1	2	2	2	1	1
602			DGPH	interview	6/23/2021 9:38:25	2	1	1	3	3	2		1	1	1	1	1	1	1	2	Logopädie/Physiotherapie	3		0			1	1	1	1	1	2	HVG		5	-1	1	-1		1	1	2	1	1	1	2	1	1	1
604			DGPH	interview	6/23/2021 10:38:50	2	1	1	2	2	1		1	2	1	1	2	2	1	1		3		0			1	1	2	1	1	1			3	2	2	3		1	1	1	2	1	3	2	2	2	1
605			DGPH	interview	6/23/2021 10:49:10	2	1	1	5	5	2		2	1	1	1	1	2	1	1		5	Management und Lehrbeauftragte	1	Kalaidos FH		1	1	2	1	1	1			2	1	1	1		1	1	1	1	2	2	2	2	1	1
606			DGPH	interview	6/23/2021 11:19:18	2	1	1	4	3	1		1	1	1	2	1	1	1	1		1		1	Medizinische Fakultät Mannheim		1	1	2	1	1	1			2	2	2	4	WhattsApp, Facebook und Twitter sind nicht die Medien, die für professionelle Zwecke genutzt werden sollten, da keine Datensicherheit! Daher sind die Beispiele sehr unglücklich gewählt...	1	1	1	2	1	2	2	2	1	1
608			DGPH	interview	6/23/2021 11:33:41	2	1	2	3	4	1		1	1	1	1	2	1	1	1		1		1	Universität Bern		1	1	2	1	1	1			2	-1	1	-1		1	1	1	1	2	1	2	1	1	1
611			DGPH	interview	6/23/2021 14:06:58	2	1	2	4	5	1		1	2	1	1	2	2	1	1		1		1		Uni Köln	1	1	2	1	1	1			2	1	1	1		1	1	1	1	2	1	2	1	1	1
614			DGPH	interview	6/23/2021 14:47:51	2	1	2	3	5	1		1	1	1	1	2	1	1	1		3		1	CAU		1	1	2	1	1	1			2	2	2	2		1	1	1	1	2	1	2	1	1	1
617			DGPH	interview	6/23/2021 19:05:23	2	1	2	2	2	1		2	1	1	1	2	1	1	1		3		0			1	1	2	1	1	1			2	4	3	4		1	1	1	2	1	1	2	1	1	1
621			DGPH	interview	6/24/2021 8:28:37	2	1	1	2	1	1		1	1	1	1	1	1	1	2	keine	5	Digitalisierungsteam im Studiendekanat	1	Albert-Ludwigs Universität Freiburg		1	1	2	1	1	1			2	-1	1	2		1	1	1	2	1	1	2	1	1	1
622			DGPH	interview	6/24/2021 8:59:07	2	1	1	3	4	1		1	1	1	1	2	1	1	1		1		0			1	1	2	1	1	1			2	-1	-1	-1		1	1	1	2	1	3	2	2	2	1
629			DGPH	interview	6/24/2021 12:36:15	2	1	1	3	4	1		1	1	1	1	1	1	1	2	Logopädie	1		1	RWTH		1	1	1	1	1	2	keine		1	2	1	1		1	1	1	1	2	1	2	1	1	1
631			DGPH	interview	6/24/2021 12:45:08	2	1	1	2	2	1		1	1	1	1	2	1	1	1		1		0			1	1	2	1	1	1			2	3	2	3		1	1	1	2	1	2	2	2	1	1
633			DGPH	interview	6/24/2021 14:36:52	2	1	2	2	2	1		1	1	2	1	1	1	1	1		1		1	Universität Bielefeld		2	2	1	1	1	2	DGGG		5	3	3	2		1	1	1	2	1	2	2	2	1	1
636			DGPH	interview	6/24/2021 14:40:40	2	1	1	5	4	2		1	1	2	1	1	1	1	1		2		1	Hochschule Fulda		1	2	1	1	1	1			2	3	2	2		1	1	1	2	1	1	2	1	1	1
640			DGPH	interview	6/24/2021 14:52:51	2	1	1	4	3	2		2	4	2	2	2	2	1	1		2		0			3	2	1	2	2	1			3	1	3	4		1	1	1	1	2	1	2	1	1	1
643			DGPH	interview	6/24/2021 15:00:05	2	1	2	5	5	1		1	2	2	1	2	1	1	1		2		1	Medizinische Hochschule Hannover		2	2	1	1	2	1			4	2	2	2		1	1	1	2	1	1	2	1	1	1
645			DGPH	interview	6/24/2021 15:08:28	2	1	1	5	5	1		1	2	2	1	2	1	1	1		2		1	TUD		2	2	1	1	1	2	GMDS; DG EPI; DDG etc.		5	2	1	2		1	1	1	2	1	1	2	1	1	1
648			DGPH	interview	6/24/2021 15:46:44	2	1	1	4	2	1		1	1	1	1	2	1	1	1		1		0			1	1	2	1	1	1			2	-1	-1	-1		1	1	1	1	2	1	2	1	1	1
649			DGPH	interview	6/24/2021 15:55:23	2	1	1	2	3	1		1	2	2	1	2	1	1	1		1		0			1	2	1	1	1	1			2	1	1	1		1	1	1	1	2	1	2	1	1	1
650			DGPH	interview	6/24/2021 16:31:53	2	1	1	3	4	3	Pädagogische Hochschule	1	1	1	1	1	1	1	2	Gesundheitsförderung	2		0			2	2	1	1	1	2	DGPs		2	4	3	4		1	1	1	1	2	3	2	2	2	1
652			DGPH	interview	6/24/2021 17:02:34	2	1	2	4	5	1		1	4	2	2	1	2	2	1		2		0			2	2	1	2	1	1			2	4	4	4		1	1	1	1	2	1	2	1	1	1
656			DGPH	interview	6/24/2021 18:24:41	2	1	1	4	5	1		1	1	2	1	1	1	1	1		2		0			1	1	1	1	1	2	DGSMP		3	4	4	4		2	2	1	2	1	3	2	2	2	1
657			DGPH	interview	6/24/2021 18:29:07	2	1	2	3	4	1		1	5	2	2	1	2	2	2	Therapiewissenschaften	2		1	BTU Cottbus-Senftenberg		3	2	1	1	2	2	DGEpi		2	2	1	2		1	1	1	1	2	3	2	2	2	1
661			DGPH	interview	6/24/2021 19:26:42	2	1	1	4	4	1		1	2	2	1	2	1	1	1		1		1	LMU München		2	2	1	1	1	2	DGSMP		2	-1	-1	-1		1	1	1	1	2	1	2	1	1	1
663			DGPH	interview	6/24/2021 19:45:52	2	1	1	4	4	2		1	3	2	2	1	1	1	2	statische Methoden	2		0			1	2	1	1	1	1			3	4	4	4		1	1	1	1	2	2	2	2	1	1
664			DGPH	interview	6/24/2021 21:28:22	2	1	1	2	3	1		1	3	2	2	1	1	2	1		1		1	Charité Universitätsmedizin Berlin		2	1	2	1	1	2	IP-Health; DGPTW		4	1	1	2		1	1	1	2	1	2	2	2	1	1
665			DGPH	interview	6/24/2021 23:53:58	2	1	1	4	5	1		1	2	1	2	2	1	1	1		1		1	Universität Marburg		1	1	2	1	1	1			3	4	4	4	E-Mail	1	1	1	2	1	1	2	1	1	1
666			DGPH	interview	6/25/2021 7:45:37	2	1	1	3	4	1		1	1	1	1	2	1	1	1		3		0			1	1	1	1	1	2	...		3	3	2	3		2	1	2	2	1	3	2	2	2	1
669			DGPH	interview	6/25/2021 8:07:41	2	1	2	2	2	2		1	2	2	1	1	2	1	1		2		0			1	2	1	1	1	1			5	2	2	3		1	1	1	1	2	1	2	1	1	1
670			DGPH	interview	6/25/2021 8:28:10	2	1	1	2	1	1		1	2	2	1	1	1	2	1		1		0			1	1	1	2	1	1			4	3	3	-1		1	1	1	1	2	1	2	1	1	1
671			DGPH	interview	6/25/2021 8:31:11	2	1	1	1	1	1		1	1	2	1	1	1	1	1		1		1	Charité Universitätsmedizin		1	1	1	1	1	2	keine		3	2	2	2		1	1	1	1	2	2	2	2	1	1
676			DGPH	interview	6/25/2021 10:02:45	2	1	2	2	2	2		1	1	2	1	1	1	1	1		1		1	HAWK Hildesheim		1	2	1	1	1	1			3	4	3	4		1	1	1	2	1	3	2	2	2	1
677			DGPH	interview	6/25/2021 10:13:08	2	1	1	4	4	2		1	2	2	1	1	2	1	1		2		0			1	2	1	1	1	1			2	1	1	1		3	2	2	2	1	1	2	1	1	1
678			DGPH	interview	6/25/2021 10:23:53	2	1	2	2	2	1		1	1	2	1	1	1	1	1		1		1	Universität Bremen		1	1	1	1	1	2	nein		3	-1	2	-1		1	1	1	2	1	1	2	1	1	1
687			DL_2021	interview	6/25/2021 12:56:04	2	2	1	3	4	2		1	1	2	1	1	1	1	1		2					2	2	1	2	1	1		2	2	2	2	2
688			DL_2021	interview	6/25/2021 13:11:16	2	2	1	3	4	1		1	1	2	1	1	1	1	1		5	Universitätslektorin (Lecture)				1	2	1	1	1	1		3	4	-1	3	3
689			DL_2021	interview	6/25/2021 17:37:25	2	2	2	3	4	1		1	1	1	1	2	1	1	1		3					1	1	2	1	1	1		3	2	1	1	1
690			DL_2021	interview	6/25/2021 19:04:47	2	2	2	4	5	1		1	1	2	1	1	1	1	1		2					1	2	1	1	1	1		3	2	1	1	1
692			DL_2021	interview	6/25/2021 22:48:55	2	2	1	3	2	1		1	3	1	2	1	2	2	1		1					1	1	1	2	1	1		2	2	2	2	2
702			DL_2021	interview	6/28/2021 8:24:17	2	2	2	4	5	1		1	2	2	1	2	1	1	1		1					1	1	2	1	1	1		1	2	2	3	1
703			DL_2021	interview	6/28/2021 11:21:27	2	2	1	2	2	1		1	2	1	1	2	1	1	2	Medizindidaktik	1					1	1	2	1	1	1		2	4	4	3	4
705			DL_2021	interview	6/28/2021 11:36:52	2	2	1	5	5	2		2	2	1	1	1	2	1	2	Pflegemanagement	2					1	1	1	2	1	1		2	2	1	1	1
707			DL_2021	interview	6/28/2021 12:32:19	2	2	1	4	2	1		1	2	2	1	2	1	1	1		1					2	2	1	1	1	2	EUSPR	3	5	2	3	3
710			DL_2021	interview	6/28/2021 13:08:56	2	2	1	3	3	2		1	3	1	2	1	2	2	1		2					1	1	1	2	1	1		3	1	2	2	2
713			DL_2021	interview	6/28/2021 13:39:31	2	2	2	2	4	1		1	2	1	1	2	1	1	2	Public Advocacy	5	LFBAIHD sowie international Senior Lecturer				2	1	2	1	1	2	AMEE	3	4	1	4	3	Um soziale Medien wird aus rechtlichen Gründen ein großer Bogen gemacht, diese dürfen ausschließlich inoffiziell Verwendung finden
714			DL_2021	interview	6/28/2021 16:24:16	2	2	2	4	5	1		2	1	1	1	2	1	1	1		1					1	1	1	2	1	1		3	2	2	2	3
717			DL_2021	interview	6/29/2021 10:40:57	2	2	1	3	3	1		1	1	2	1	1	1	1	1		5	Universitätslektorin				1	1	1	1	1	2	keine	3	3	2	2	-1
719			DL_2021	interview	6/29/2021 21:57:57	2	2	1	4	4	1		1	1	1	2	1	1	1	1		2					2	2	1	1	1	2	DGSMP, DNEBM; FBT-GW, DNGK, DNVF	3	2	-1	-1	-1	Ich finde die Frage ungünszig formuliert. Über die genannten Medien kommuniziere ich in der Regel nicht mit den Studierende, Kollegen oder Institutionen
720			DL_2021	interview	6/30/2021 14:47:10	2	2	2	3	4	1		1	1	1	1	2	1	1	1		1					1	1	2	1	1	1		3	4	1	2	2
721			DL_2021	interview	6/30/2021 15:25:08	2	2	1	4	3	1		1	1	1	1	2	1	1	1		1					2	1	2	1	1	2	DEGAM	2	2	3	2	2
722			DL_2021	interview	6/30/2021 18:45:40	2	2	1	4	4	2		2	2	2	1	1	1	1	2	Therapiebeufe	1					1	1	2	1	1	1		2	5	1	2	4
723			DL_2021	interview	7/1/2021 8:38:56	2	2	2	3	4	1		1	1	1	1	2	1	1	1		1					1	1	2	1	1	1		3	3	2	1	2
735			DL_2021	interview	7/3/2021 20:14:49	2	2	1	4	3	2		2	4	1	1	2	2	2	2	Pflegemanagement, Gesundheits- und Sozialmanagement, Soziale Arbeit	5	freie Dozentin				2	1	1	2	1	2	DGSF, DAJEB	2	3	-1	-1	-1
738			DL_2021	interview	7/5/2021 14:38:59	2	2	2	2	4	1		1	1	1	1	2	1	1	1		1					1	1	1	1	2	1		3	2	3	2	-1
740			DL_2021	interview	7/6/2021 7:43:12	2	2	1	3	2	1		1	1	1	1	2	1	1	1		1					1	1	1	1	2	1		2	2	4	3	-1
742			DL_2021	interview	7/6/2021 11:06:03	2	2	1	2	3	1		1	1	2	1	1	1	1	1		1					1	1	1	1	1	2	DGEpi	2	2	-1	-1	3
743			DL_2021	interview	7/8/2021 8:34:57	2	2	1	4	5	1		1	1	1	1	1	1	2	1		1					2	1	2	2	1	1		2	1	4	3	2
747			DL_2021	interview	7/9/2021 13:34:50	2	2	1	2	3	1		1	1	2	1	1	1	1	1		1					1	1	1	1	2	1		2	2	4	1	3
748			DL_2021	interview	7/12/2021 15:18:13	2	2	1	4	3	1		1	1	1	1	2	1	1	1		1					1	1	2	1	1	1		3	5	-1	-1	-1
749			DL_2021	interview	7/14/2021 16:00:04	2	2	1	2	3	3	Berufsfachschule	2	2	1	1	1	2	1	2	Ergotherapie	3					2	1	2	1	1	2	DVE	2	3	3	1	4
754			DL_2021	interview	7/15/2021 14:06:32	2	2	2	4	5	1		1	2	1	1	2	1	1	2	Zahnmedizin Hebammenwissenschaft	2					1	1	2	1	1	1		2	2	3	3	4
756			DL_2021	interview	7/15/2021 14:08:45	2	2	1	5	2	1		2	1	1	1	2	1	1	1		3					2	1	2	1	1	2	DGPM	3	5	3	2	4
760			DL_2021	interview	7/15/2021 14:17:47	2	2	1	3	4	1		1	3	2	1	2	2	1	1		2					2	1	2	1	1	2	Akademie Ethik in der Medizin; Fachverband Medizingeschichte	2	5	1	1	2
761			DL_2021	interview	7/15/2021 14:20:35	2	2	1	5	5	1		1	2	1	1	2	1	1	2	Anatomie	5	Dozentin				1	1	2	1	1	1		3	2	-1	-1	-1	Whatsapp, Facebook, Twitter nutze ich nicht im Kontakt mit Studierenden. Kommunikation läuft über Email bzw. die Lernplattform "Ilias".
762			DL_2021	interview	7/15/2021 14:21:35	2	2	1	2	3	1		1	1	1	1	1	1	1	2	Veterinärmedizin	1					1	1	2	1	1	1		3	2	2	2	2
764			DL_2021	interview	7/15/2021 14:31:17	2	2	2	3	3	2		1	1	1	1	2	1	1	1		1					1	1	2	1	1	1		3	2	1	1	1
765			DL_2021	interview	7/15/2021 14:37:56	2	2	2	5	5	1		1	1	1	1	2	1	1	1		2					1	1	2	1	1	1		2	3	3	2	1
768			DL_2021	interview	7/15/2021 14:47:36	2	2	1	4	5	2		1	1	1	1	1	2	1	1		3					1	1	2	1	1	1		2	1	2	2	3
769			DL_2021	interview	7/15/2021 14:53:21	2	2	2	5	5	1		1	3	1	2	2	1	2	1		2					1	1	2	1	1	1		1	4	1	1	2
770			DL_2021	interview	7/15/2021 14:54:44	2	2	2	4	5	1		1	1	1	1	2	1	1	1		3					2	1	2	1	1	2	dgim degam bhäv dhäv	2	4	2	2	2
771			DL_2021	interview	7/15/2021 15:01:47	2	2	2	3	4	1		1	1	1	1	2	1	1	1		2					1	1	2	1	1	1		3	2	4	1	2
772			DL_2021	interview	7/15/2021 15:03:50	2	2	1	4	5	1		1	1	1	1	2	1	1	1		2					1	1	2	1	1	1		1	2	4	4	4
776			DL_2021	interview	7/15/2021 15:44:25	2	2	2	4	5	1		1	1	1	1	2	1	1	1		1					2	1	2	1	1	2	DGMP	1	4	4	1	3
777			DL_2021	interview	7/15/2021 16:01:18	2	2	2	4	5	3	Medizinische Hochschule	1	2	1	1	2	1	1	2	Zahnmedizin	1					2	1	2	1	1	2	GDCh	1	4	4	4	4
782			DL_2021	interview	7/15/2021 20:27:49	2	2	1	4	4	1		1	1	1	1	2	1	1	1		1					1	1	2	1	1	1		1	1	-1	-1	-1	Aus Datenschutzgründen sollten die genannten Medien (z.B. WhatsApp) nicht genutzt werden.
783			DL_2021	interview	7/15/2021 20:37:02	2	2	2	5	5	1		1	1	1	1	2	1	1	1		1					1	1	2	1	1	1		3	2	1	1	-1
785			DL_2021	interview	7/15/2021 22:10:13	2	2	2	3	4	3	Akad Lehrkrankenhaus	2	2	1	1	2	2	1	1		4					1	1	2	1	1	1		3	6	3	1	2
786			DL_2021	interview	7/15/2021 22:38:57	2	2	2	5	5	1		1	1	1	1	2	1	1	1		2					1	1	2	1	1	1		1	2	1	2	3
790			DL_2021	interview	7/16/2021 8:01:22	2	2	2	3	2	1		1	1	1	1	2	1	1	1		3					1	1	2	1	1	1		2	4	2	1	3
791			DL_2021	interview	7/16/2021 8:23:08	2	2	1	3	4	1		1	2	1	1	2	2	1	1		1					2	1	2	2	1	1		3	3	1	1	1
805			DL_2021	interview	7/16/2021 13:41:04	2	2	1	4	4	1		1	1	1	1	2	1	1	1		1					1	1	2	1	1	1		1	3	2	1	2
808			DL_2021	interview	7/16/2021 14:49:59	2	2	1	2	2	1		1	2	1	1	2	2	1	1		1					1	1	2	1	1	1		3	3	2	2	2	Zähle hinzu ZOOM, Webex, Teams etc
813			DL_2021	interview	7/19/2021 8:13:51	2	2	1	2	4	1		2	1	1	1	2	1	1	1		1					2	1	2	1	1	2	DGHD	2	3	3	3	3	wird nicht besonders viel genutzt
815			DL_2021	interview	7/19/2021 8:47:25	2	2	1	2	1	1		1	3	2	2	2	1	1	1		1					1	1	2	1	1	1		1	3	-1	1	3
816			DL_2021	interview	7/19/2021 8:59:15	2	2	1	4	4	1		1	2	1	1	2	1	1	2	Innere Medizin der Pferde, Berufs- und Standesrecht	2					1	1	2	1	1	1		1	5	4	2	4
822			DL_2021	interview	7/19/2021 10:43:36	2	2	1	3	4	2		1	2	2	1	1	2	1	1		3					1	2	1	1	1	1		3	3	2	2	3
823			DL_2021	interview	7/19/2021 10:44:02	2	2	2	1	1	1		1	1	2	1	1	1	1	1		1					1	2	1	1	1	1		2	2	3	1	3
825			DL_2021	interview	7/19/2021 10:46:36	2	2	2	2	4	2		2	1	1	1	1	1	1	2	Akademisierte Gesundheitsfachberufe	2					1	2	1	1	1	1		3	2	2	2	2
830			DL_2021	interview	7/19/2021 11:42:06	2	2	1	4	5	1		1	2	2	1	2	1	1	1		2					2	2	1	1	1	2	DGPPN, DGAUM, DGSMP, DGEpi	3	2	3	1	2
831			DL_2021	interview	7/19/2021 11:45:18	2	2	2	5	5	1		1	2	2	1	2	1	1	1		2					2	2	1	1	2	1		3	4	2	2	2
834			DL_2021	interview	7/19/2021 11:55:48	2	2	2	2	3	2		2	1	1	1	1	1	1	2	Psychologie, Gesundheitspsychologie, Soziale Arbeit	2					1	2	1	1	1	1		2	2	1	1	2
835			DL_2021	interview	7/19/2021 11:56:25	2	2	2	4	4	1		1	1	1	1	1	1	1	2	Epidemiologie	2					2	2	1	1	1	2	DGEpi	3	2	3	3	3
838			DL_2021	interview	7/19/2021 12:16:55	2	2	1	3	3	2		1	1	2	1	1	1	1	1		2					1	2	1	1	1	1		2	3	2	2	2
841			DL_2021	interview	7/19/2021 12:42:29	2	2	1	2	1	1		1	2	2	1	1	2	1	1		1					1	1	1	1	1	2	Kein Mitglied	2	4	2	2	-1
859			DL_2021	interview	7/19/2021 13:43:08	2	2	2	3	3	1		1	1	2	1	1	1	1	1		2					1	2	1	1	1	1		3	3	2	2	2	Die gute alte Email ist ja auch digital
863			DL_2021	interview	7/19/2021 15:10:33	2	2	1	2	3	1		1	1	1	1	2	1	1	1		1					1	1	2	1	1	1		1	2	-1	-1	-1
866			DL_2021	interview	7/19/2021 20:07:36	2	2	1	2	2	2		1	2	2	1	1	2	1	1		1					1	2	1	1	1	1		2	2	1	1	3
867			DL_2021	interview	7/19/2021 20:43:07	2	2	1	5	2	2		2	2	2	1	2	1	1	1		3					1	1	1	1	1	2	BDI	2	4	-1	-1	-1
869			DL_2021	interview	7/19/2021 23:34:31	2	2	2	3	4	1		1	3	2	1	2	1	1	2	Versorgungsforschung	1					1	2	1	1	1	1		2	2	2	2	2	Die Beispiele sind private Anbieter, von denen die Unversität abrät. Seitens der Universität gibt es eigene Angebote, welche allerdings nicht soweit verbreitet bzw. weniger im Alltag integriert scheinen. Mir ist unklar, was unter dem Begriff DM fällt. Ich hatte zunächst nicht an die geanannten Bsp. gedacht.
872			DL_2021	interview	7/20/2021 17:55:10	2	2	2	5	4	2		1	1	2	1	1	1	1	1		2					1	2	1	1	1	1		3	2	-1	3	4
874			DL_2021	interview	7/21/2021 9:19:31	2	2	1	2	3	1		1	1	2	1	1	1	1	1		5	Lektorin				1	1	1	1	1	2	DGEpi	2	3	2	1	3
886			DL_2021	interview	7/21/2021 13:10:20	2	2	2	3	3	1		1	1	1	1	1	1	1	2	Medizininformatik	1					1	1	1	1	1	2	GMDS	3	2	3	2	3
889			DL_2021	interview	7/21/2021 13:51:31	2	2	2	5	5	1		1	1	2	1	1	1	1	1		2					1	1	1	1	1	2	GMDS, IBS, DGGÖ	2	1	3	3	3
892			DL_2021	interview	7/21/2021 14:48:47	2	2	2	5	4	1		1	1	1	1	1	1	1	2	Informationsverarbeitung im Gesundheitswesen, Business Engineering	3					1	1	1	1	1	2	GMDS	2	1	1	1	1
893			DL_2021	interview	7/21/2021 17:50:00	2	2	1	2	2	1		1	2	2	1	1	1	1	2	Medizinische Informatik, Data Science	1					1	1	1	1	1	2	GMDS	2	5	4	1	4
895			DL_2021	interview	7/22/2021 12:42:42	2	2	1	5	4	2		1	1	2	1	1	1	1	1		2					2	2	1	1	1	2	Deutsche Gesellschaft für Gerontologie und Geriatrie (DGGG)	2	2	3	1	2
897			DL_2021	interview	7/22/2021 14:54:47	2	2	1	4	3	2		1	2	1	1	2	1	1	2	Diätetik	2					1	1	1	1	1	2	DGEM	2	2	3	2	2
899			DL_2021	interview	7/23/2021 11:02:58	2	2	1	2	1	1		2	1	1	1	1	1	1	2	Health Information Management	1					1	1	1	1	2	1		2	2	3	2	2
901			DL_2021	interview	7/23/2021 12:02:21	2	2	1	2	2	1		1	1	2	1	1	1	1	1		1					1	1	1	1	2	1		3	3	-1	-1	-1
907			DL_2021	interview	7/26/2021 12:11:44	2	2	1	4	3	1		1	2	2	1	2	1	1	1		1					2	2	1	1	1	2	EUSPR	3	5	2	2	3
[truncated: 281 more columns]
